# Supplementary material for: A common 56-kilobase deletion in a primate-specific segmental duplication creates a novel butyrophilin-like protein
Source: BMC Genet. 2013 Jul 6;14:61. doi: 10.1186/1471-2156-14-61 (PMC3729544; doi:10.1186/1471-2156-14-61)
Supplement: Additional file 1 Figure S1 — Protein alignment of BTNL8 and BTNL3. BTNL8 and BTNL3 share 68.5% similarity in their amino-acid sequences. Segmental duplication, where cross-over occurred, is highlighted in yellow. Table S1. Individual genotyping HapMap. Table S2. Individual genotyping CEPH-HGDP. Table S3. Frequency of deletion by continental groups. Table S4. CEPH-HGDP genotype frequencies by geographic location. Table S5. Sequences of MLPA probes. Table S6. Sequences of oligonucleotides. [file 1471-2156-14-61-S1.zip]

Archive with 20 entries (17 files):
- Supplement/
- Supplement/.DS_Store
- __MACOSX/
- __MACOSX/Supplement/
- __MACOSX/Supplement/._.DS_Store
- Supplement/Aigner_FigureS1.tif
- __MACOSX/Supplement/._Aigner_FigureS1.tif
- Supplement/Aigner_Supplement.zip
- Supplement/Aigner_TableS1.xls
- __MACOSX/Supplement/._Aigner_TableS1.xls
- Supplement/Aigner_TableS2.xls
- __MACOSX/Supplement/._Aigner_TableS2.xls
- Supplement/Aigner_TableS3.doc
- __MACOSX/Supplement/._Aigner_TableS3.doc
- Supplement/Aigner_TableS4.doc
- __MACOSX/Supplement/._Aigner_TableS4.doc
- Supplement/Aigner_TableS5.xls
- __MACOSX/Supplement/._Aigner_TableS5.xls
- Supplement/Aigner_TableS6.xls
- __MACOSX/Supplement/._Aigner_TableS6.xls
