# Supplementary material for: A common 56-kilobase deletion in a primate-specific segmental duplication creates a novel butyrophilin-like protein
Source: BMC Genet. 2013 Jul 6;14:61. doi: 10.1186/1471-2156-14-61 (PMC3729544; doi:10.1186/1471-2156-14-61)
Supplement: Additional file 1 Figure S1 — Protein alignment of BTNL8 and BTNL3. BTNL8 and BTNL3 share 68.5% similarity in their amino-acid sequences. Segmental duplication, where cross-over occurred, is highlighted in yellow. Table S1. Individual genotyping HapMap. Table S2. Individual genotyping CEPH-HGDP. Table S3. Frequency of deletion by continental groups. Table S4. CEPH-HGDP genotype frequencies by geographic location. Table S5. Sequences of MLPA probes. Table S6. Sequences of oligonucleotides. [file 1471-2156-14-61-S1.zip › Supplement/Aigner_TableS1.xls]

## Sheet: Sheet1
Supplementary Table 1: Individual genotyping HapMap
cnp_id	chr	start	end
HM3_CNP_322	5	180309991	180364630
0=homozygous for deletion
1=hemizygous for insertion
2=homozygous for insertion
African Ancestry in Southwest, USA (ASW)
NA19625	2
NA19818	2
NA19819	2
NA19834	2
NA19835	2
NA19900	1
NA19901	2
NA19904	2
NA19908	2
NA19909	2
NA19914	1
NA19915	2
NA19917	2
NA19921	1
NA19982	1
NA19985	2
NA20126	1
NA20127	2
NA20276	2
NA20281	2
NA20282	1
NA20287	2
NA20289	2
NA20291	2
NA20294	2
NA20301	1
NA20317	2
NA20332	2
NA20334	1
NA20336	1
NA20340	2
NA20341	2
NA20342	2
NA20344	2
NA20346	2
NA20348	2
NA20349	2
NA20356	1
NA20357	2
NA20359	2
NA20363	2
Utah residents with Northern and Western European ancestry (CEU)
NA06984	1
NA06985	2
NA06986	1
NA06989	2
NA06993	1
NA06994	1
NA06995	1
NA06997	2
NA07000	1
NA07014	2
NA07022	1
NA07031	2
NA07037	2
NA07045	2
NA07051	2
NA07055	1
NA07056	2
NA07345	2
NA07346	2
NA07347	2
NA07349	2
NA07357	0
NA07435	1
NA10836	1
NA10837	1
NA10840	1
NA10843	1
NA10845	1
NA10850	1
NA10852	1
NA10853	1
NA10864	2
NA10865	2
NA11829	0
NA11830	1
NA11831	2
NA11832	2
NA11839	2
NA11840	2
NA11843	1
NA11881	0
NA11882	2
NA11891	2
NA11892	2
NA11893	2
NA11894	2
NA11917	2
NA11918	2
NA11919	1
NA11920	1
NA11930	1
NA11931	1
NA11992	2
NA11993	1
NA11994	0
NA11995	2
NA12003	1
NA12005	0
NA12006	0
NA12043	2
NA12044	2
NA12045	1
NA12056	1
NA12057	0
NA12144	1
NA12145	1
NA12146	1
NA12154	2
NA12155	0
NA12156	1
NA12234	0
NA12239	1
NA12248	2
NA12249	2
NA12264	0
NA12272	0
NA12273	1
NA12275	2
NA12282	1
NA12283	2
NA12286	0
NA12287	1
NA12335	2
NA12336	2
NA12340	2
NA12341	2
NA12342	1
NA12343	2
NA12344	1
NA12347	2
NA12348	0
NA12375	1
NA12376	2
NA12383	1
NA12386	2
NA12399	2
NA12400	1
NA12413	2
NA12489	1
NA12546	1
NA12708	2
NA12716	0
NA12718	2
NA12739	2
NA12748	2
NA12749	2
NA12750	0
NA12751	2
NA12760	1
NA12761	1
NA12762	2
NA12763	2
NA12766	1
NA12767	2
NA12775	2
NA12776	1
NA12777	1
NA12778	2
NA12812	2
NA12813	2
NA12814	2
NA12815	2
NA12817	1
NA12818	2
NA12827	1
NA12828	2
NA12829	2
NA12830	2
NA12832	1
NA12842	2
NA12843	0
NA12872	1
NA12873	1
NA12874	0
NA12875	1
NA12877	1
NA12889	1
NA12890	2
NA12891	2
NA12892	2
NA06984	1
Han Chinese in Beijing, China (CHB)
NA18534	2
NA18524	1
NA18526	0
NA18529	2
NA18532	2
NA18536	2
NA18537	1
NA18540	0
NA18542	1
NA18543	2
NA18544	1
NA18545	2
NA18546	1
NA18547	2
NA18548	0
NA18550	0
NA18552	2
NA18555	2
NA18557	2
NA18558	2
NA18559	1
NA18561	1
NA18562	2
NA18563	2
NA18564	1
NA18566	1
NA18570	2
NA18571	2
NA18572	2
NA18573	2
NA18573	2
NA18576	1
NA18577	1
NA18579	0
NA18582	1
NA18592	2
NA18593	1
NA18594	2
NA18595	2
NA18596	1
NA18597	1
NA18599	1
NA18602	0
NA18603	2
NA18605	2
NA18608	2
NA18609	1
NA18610	2
NA18611	1
NA18612	2
NA18613	1
NA18614	1
NA18615	2
NA18616	2
NA18617	2
NA18618	1
NA18619	2
NA18620	1
NA18621	2
NA18622	2
NA18623	1
NA18624	1
NA18626	0
NA18627	2
NA18628	1
NA18630	2
NA18631	2
NA18632	1
NA18633	0
NA18634	2
NA18635	1
NA18636	2
NA18637	2
NA18638	0
NA18639	1
NA18640	2
NA18641	2
NA18642	1
NA18643	1
NA18645	1
NA18647	1
NA18670	1
NA18740	1
NA18745	0
NA18747	1
NA18748	0
NA18749	1
NA18757	1
Han Chinese in Denver, USA (CHD)
NA17962	2
NA17965	2
NA17966	2
NA17968	2
NA17969	2
NA17970	1
NA17972	1
NA17974	1
NA17975	1
NA17976	2
NA17977	2
NA17979	1
NA17980	1
NA17981	1
NA17982	2
NA17983	1
NA17986	1
NA17987	2
NA17988	2
NA17989	2
NA17990	2
NA17993	2
NA17995	1
NA17996	2
NA17997	2
NA17998	1
NA17999	1
NA18101	1
NA18102	2
NA18105	2
NA18106	2
NA18107	1
NA18108	0
NA18109	2
NA18112	2
NA18114	1
NA18117	2
NA18118	2
NA18120	1
NA18122	1
NA18124	1
NA18125	2
NA18127	2
NA18128	2
NA18129	1
NA18131	1
NA18132	1
NA18133	2
NA18134	2
NA18135	1
NA18136	2
NA18138	0
NA18139	2
NA18140	2
NA18141	2
NA18143	1
NA18144	1
NA18146	2
NA18147	2
NA18148	2
NA18149	0
NA18150	1
NA18151	2
NA18152	2
NA18153	2
NA18154	1
NA18155	2
NA18156	2
NA18157	2
NA18158	2
NA18159	2
NA18160	2
NA18161	2
NA18162	1
NA18166	2
NA18674	1
NA18682	2
NA18685	1
NA18689	2
NA18694	2
NA18696	2
NA18702	1
NA18704	2
Gujarati Indians in Texas, USA (GIH)
NA20845	2
NA20846	2
NA20847	2
NA20849	1
NA20850	2
NA20851	2
NA20852	0
NA20853	2
NA20854	2
NA20856	2
NA20858	2
NA20859	2
NA20861	2
NA20862	2
NA20866	1
NA20869	2
NA20870	2
NA20871	2
NA20872	2
NA20873	2
NA20874	2
NA20875	2
NA20876	2
NA20877	2
NA20879	2
NA20881	2
NA20882	1
NA20883	2
NA20884	2
NA20885	2
NA20887	2
NA20888	2
NA20889	2
NA20890	1
NA20891	1
NA20892	2
NA20894	2
NA20895	2
NA20896	2
NA20897	1
NA20898	2
NA20899	0
NA20900	1
NA20901	2
NA20902	0
NA20903	2
NA20904	2
NA20906	2
NA20907	2
NA20908	1
NA20909	2
NA20910	2
NA20911	2
NA21086	2
NA21088	1
NA21089	2
NA21090	2
NA21091	2
NA21092	2
NA21094	2
NA21097	2
NA21098	2
NA21099	2
NA21100	2
NA21101	2
NA21102	2
NA21103	2
NA21104	2
NA21105	2
NA21106	1
NA21107	2
NA21108	2
NA21109	0
NA21111	2
NA21112	2
NA21113	1
NA21115	2
NA21116	2
NA21117	2
NA21119	1
NA21123	2
NA21125	2
NA21137	2
NA21141	1
NA21142	2
NA21143	2
NA21144	2
Japanese in Tokyo, Japan (JPT)
NA18939	1
NA18940	1
NA18942	2
NA18943	2
NA18944	1
NA18945	1
NA18946	2
NA18947	2
NA18948	1
NA18949	2
NA18951	2
NA18952	2
NA18953	1
NA18954	1
NA18955	0
NA18956	0
NA18957	1
NA18959	1
NA18960	1
NA18961	1
NA18962	0
NA18963	1
NA18964	2
NA18965	2
NA18966	2
NA18967	1
NA18968	2
NA18969	1
NA18970	1
NA18971	2
NA18972	1
NA18973	2
NA18974	1
NA18975	1
NA18976	2
NA18977	1
NA18978	2
NA18979	2
NA18980	2
NA18981	2
NA18987	1
NA18990	1
NA18991	1
NA18993	1
NA18994	1
NA18995	2
NA18997	1
NA18998	1
NA18999	2
NA19000	1
NA19001	1
NA19002	2
NA19005	2
NA19007	2
NA19009	2
NA19010	2
NA19027	2
NA19028	1
NA19031	2
NA19035	1
NA19036	2
NA19038	2
NA19041	2
NA19044	2
NA19046	2
NA19054	2
NA19055	1
NA19056	1
NA19057	2
NA19058	1
NA19059	2
NA19060	2
NA19062	2
NA19063	2
NA19064	2
NA19065	2
NA19066	1
NA19067	1
NA19068	1
NA19070	2
NA19072	2
NA19074	1
NA19075	0
NA19076	1
NA19077	2
NA19078	0
NA19079	1
NA19080	2
NA19081	2
NA19083	1
NA19085	1
NA19086	2
NA19087	2
NA19088	0
Luhya in Webuye, Kenya (LWK)
NA19307	2
NA19308	2
NA19309	2
NA19310	2
NA19311	2
NA19313	1
NA19314	2
NA19315	1
NA19316	2
NA19317	2
NA19318	2
NA19319	2
NA19321	2
NA19324	2
NA19327	2
NA19328	2
NA19332	2
NA19334	2
NA19346	2
NA19347	2
NA19350	2
NA19352	2
NA19359	2
NA19360	2
NA19371	1
NA19372	2
NA19373	1
NA19374	2
NA19375	2
NA19376	2
NA19377	2
NA19379	2
NA19380	2
NA19381	2
NA19382	1
NA19383	2
NA19384	2
NA19385	1
NA19390	2
NA19391	2
NA19393	2
NA19394	2
NA19396	2
NA19397	2
NA19398	2
NA19399	1
NA19403	2
NA19404	2
NA19428	2
NA19429	2
NA19430	2
NA19431	1
NA19434	2
NA19435	2
NA19436	1
NA19437	2
NA19438	2
NA19439	2
NA19440	2
NA19443	2
NA19444	2
NA19445	2
NA19446	2
NA19448	1
NA19449	2
NA19451	1
NA19452	1
NA19455	2
NA19456	2
NA19457	2
NA19462	2
NA19463	2
NA19466	2
NA19467	2
NA19468	1
NA19469	1
NA19470	2
NA19471	1
NA19472	1
NA19473	2
NA19474	2
Maasai in Kinyawa, Kenya (MKK)
NA21295	2
NA21297	2
NA21300	2
NA21301	2
NA21303	2
NA21307	2
NA21308	2
NA21311	2
NA21312	2
NA21314	2
NA21316	2
NA21320	2
NA21333	1
NA21336	2
NA21339	2
NA21344	2
NA21352	2
NA21353	2
NA21355	2
NA21356	2
NA21359	2
NA21360	2
NA21362	2
NA21363	2
NA21364	2
NA21365	2
NA21367	2
NA21368	2
NA21370	2
NA21371	2
NA21378	2
NA21379	2
NA21381	2
NA21382	2
NA21384	2
NA21385	2
NA21387	2
NA21388	2
NA21390	2
NA21391	2
NA21399	2
NA21400	2
NA21402	2
NA21403	2
NA21405	2
NA21408	2
NA21414	2
NA21415	2
NA21417	2
NA21418	2
NA21420	2
NA21421	2
NA21423	2
NA21424	1
NA21435	1
NA21436	2
NA21438	2
NA21440	2
NA21441	2
NA21447	2
NA21448	1
NA21451	2
NA21453	2
NA21454	2
NA21457	2
NA21473	2
NA21475	2
NA21476	2
NA21478	1
NA21479	2
NA21485	2
NA21486	0
NA21488	1
NA21489	2
NA21491	2
NA21493	2
NA21509	2
NA21510	2
NA21512	2
NA21513	2
NA21517	2
NA21519	2
NA21520	2
NA21521	2
NA21522	2
NA21523	2
NA21524	2
NA21526	2
NA21528	2
NA21529	2
NA21573	2
NA21574	2
NA21575	2
NA21576	1
NA21577	2
NA21578	2
NA21580	1
NA21582	2
NA21583	2
NA21587	2
NA21596	1
NA21597	2
NA21599	2
NA21600	2
NA21611	2
NA21613	2
NA21614	2
NA21615	2
NA21616	2
NA21617	2
NA21619	2
NA21620	2
NA21631	1
NA21632	2
NA21634	1
NA21635	2
NA21647	1
NA21650	2
NA21678	2
NA21682	2
NA21683	2
NA21685	1
NA21686	1
NA21689	2
NA21693	2
NA21716	2
NA21718	2
NA21719	2
NA21722	2
NA21723	2
NA21733	2
NA21738	2
NA21739	2
NA21740	1
NA21741	2
NA21768	2
NA21776	2
NA21784	2
NA21825	2
NA21826	2
Mexican Ancestry in LA, USA (MXL)
NA19649	0
NA19651	2
NA19652	0
NA19654	1
NA19657	2
NA19658	1
NA19660	1
NA19661	1
NA19663	2
NA19664	1
NA19669	2
NA19670	1
NA19675	0
NA19676	2
NA19678	0
NA19679	1
NA19681	2
NA19682	0
NA19684	2
NA19685	1
NA19700	2
NA19701	2
NA19703	2
NA19704	2
NA19708	1
NA19711	1
NA19712	2
NA19716	2
NA19719	2
NA19720	1
NA19722	2
NA19723	2
NA19725	1
NA19726	2
NA19746	0
NA19747	2
NA19749	1
NA19750	1
NA19755	1
NA19756	2
NA19759	2
NA19760	2
NA19762	2
NA19770	2
NA19771	0
NA19773	2
NA19774	1
NA19776	1
NA19777	0
NA19779	2
NA19780	2
NA19782	2
NA19783	0
NA19788	2
NA19789	1
NA19794	2
NA19795	2
NA19722	2
NA19723	2
NA19725	1
NA19726	2
NA19746	0
NA19747	2
NA19749	1
NA19750	1
NA19755	1
NA19756	2
NA19759	2
NA19760	2
NA19762	2
NA19770	2
NA19771	0
NA19773	2
NA19774	1
NA19776	1
NA19777	0
NA19779	2
NA19780	2
NA19782	2
NA19783	0
NA19788	2
NA19789	1
NA19794	2
NA19795	2
NA19722	2
NA19723	2
NA19725	1
NA19726	2
NA19746	0
NA19747	2
NA19749	1
NA19750	1
NA19755	1
NA19756	2
NA19759	2
NA19760	2
NA19762	2
NA19770	2
NA19771	0
NA19773	2
NA19774	1
NA19776	1
NA19777	0
NA19779	2
NA19780	2
NA19782	2
NA19783	0
NA19788	2
NA19789	1
NA19794	2
NA19795	2
NA19722	2
NA19723	2
NA19725	1
NA19726	2
NA19746	0
NA19747	2
NA19749	1
NA19750	1
NA19755	1
NA19756	2
NA19759	2
NA19760	2
NA19762	2
NA19770	2
NA19771	0
NA19773	2
NA19774	1
NA19776	1
NA19777	0
NA19779	2
NA19780	2
NA19782	2
NA19783	0
NA19788	2
NA19789	1
NA19794	2
Toskani, Italia (TSI)
NA20502	2
NA20504	2
NA20505	2
NA20506	0
NA20508	1
NA20509	1
NA20510	2
NA20512	2
NA20515	1
NA20516	2
NA20517	2
NA20518	1
NA20519	2
NA20520	2
NA20521	2
NA20522	0
NA20524	1
NA20525	1
NA20527	1
NA20528	1
NA20529	1
NA20530	1
NA20531	1
NA20534	2
NA20535	1
NA20538	1
NA20539	0
NA20540	1
NA20541	1
NA20542	1
NA20543	1
NA20544	0
NA20581	2
NA20582	2
NA20586	1
NA20588	1
NA20589	1
NA20752	2
NA20753	2
NA20754	2
NA20755	2
NA20756	2
NA20757	1
NA20758	2
NA20759	1
NA20760	2
NA20761	1
NA20765	1
NA20766	1
NA20768	0
NA20769	1
NA20770	1
NA20771	2
NA20772	0
NA20773	1
NA20774	2
NA20775	0
NA20778	1
NA20783	2
NA20785	2
NA20786	1
NA20787	1
NA20790	2
NA20792	1
NA20795	2
NA20796	2
NA20797	2
NA20799	1
NA20800	2
NA20801	1
NA20802	1
NA20803	0
NA20804	2
NA20805	1
NA20806	1
NA20807	2
NA20808	1
NA20809	2
NA20810	1
NA20811	2
NA20812	1
NA20813	1
NA20815	1
NA20816	0
NA20818	1
NA20819	2
NA20826	1
NA20828	1
Yoruba in Ibadan, Nigeria (YRI)
NA18484	2
NA18485	2
NA18486	2
NA18487	2
NA18488	2
NA18489	2
NA18497	2
NA18498	2
NA18499	2
NA18500	2
NA18501	1
NA18503	2
NA18504	2
NA18505	2
NA18506	2
NA18507	2
NA18508	2
NA18509	2
NA18510	1
NA18511	2
NA18515	2
NA18516	2
NA18517	2
NA18518	2
NA18519	2
NA18520	2
NA18852	2
NA18853	1
NA18854	2
NA18855	2
NA18857	2
NA18858	2
NA18859	2
NA18860	2
NA18861	2
NA18862	2
NA18863	2
NA18867	2
NA18868	2
NA18869	2
NA18870	2
NA18871	2
NA18872	2
NA18873	2
NA18874	2
NA18875	2
NA18909	2
NA18910	2
NA18911	2
NA18912	2
NA18913	2
NA18914	2
NA18916	2
NA18917	2
NA18923	2
NA18924	2
NA18925	2
NA18930	2
NA18933	2
NA18934	1
NA18935	1
NA19093	2
NA19094	2
NA19095	2
NA19096	2
NA19097	2
NA19098	2
NA19099	2
NA19101	2
NA19102	2
NA19103	2
NA19107	2
NA19108	2
NA19109	2
NA19113	2
NA19114	2
NA19115	2
NA19116	2
NA19117	2
NA19118	2
NA19119	2
NA19120	2
NA19121	2
NA19122	2
NA19123	2
NA19127	2
NA19128	1
NA19129	1
NA19130	2
NA19131	2
NA19132	2
NA19137	2
NA19138	2
NA19139	2
NA19140	2
NA19141	2
NA19142	2
NA19143	2
NA19144	2
NA19146	2
NA19147	1
NA19148	2
NA19149	2
NA19150	2
NA19151	2
NA19152	2
NA19153	1
NA19154	1
NA19159	2
NA19160	2
NA19161	2
NA19171	1
NA19172	0
NA19173	0
NA19174	2
NA19175	2
NA19176	2
NA19178	2
NA19179	1
NA19180	2
NA19181	2
NA19182	2
NA19183	2
NA19184	2
NA19185	2
NA19186	2
NA19189	1
NA19190	2
NA19191	1
NA19192	2
NA19193	2
NA19194	2
NA19197	2
NA19198	2
NA19199	2
NA19200	2
NA19201	2
NA19202	2
NA19203	1
NA19204	2
NA19206	2
NA19207	2
NA19208	2
NA19209	1
NA19210	1
NA19211	1
NA19213	2
NA19214	2
NA19215	2
NA19221	2
NA19222	1
NA19223	2
NA19224	2
NA19225	2
NA19226	2
NA19235	2
NA19236	1
NA19237	2
NA19238	1
NA19239	2
