# Supplementary material for: A common 56-kilobase deletion in a primate-specific segmental duplication creates a novel butyrophilin-like protein
Source: BMC Genet. 2013 Jul 6;14:61. doi: 10.1186/1471-2156-14-61 (PMC3729544; doi:10.1186/1471-2156-14-61)
Supplement: Additional file 1 Figure S1 — Protein alignment of BTNL8 and BTNL3. BTNL8 and BTNL3 share 68.5% similarity in their amino-acid sequences. Segmental duplication, where cross-over occurred, is highlighted in yellow. Table S1. Individual genotyping HapMap. Table S2. Individual genotyping CEPH-HGDP. Table S3. Frequency of deletion by continental groups. Table S4. CEPH-HGDP genotype frequencies by geographic location. Table S5. Sequences of MLPA probes. Table S6. Sequences of oligonucleotides. [file 1471-2156-14-61-S1.zip › Supplement/Aigner_TableS2.xls]

## Sheet: CEPH-HGDP1-2-1
Supplementary Table 2: Individual genotyping HGDP
Population	Geographic origin	Gender	Allele 1	Allele2
Biaka Pygmies	Central African Republic	M	wt
Biaka Pygmies	Central African Republic	M	wt
Biaka Pygmies	Central African Republic	M	wt
Biaka Pygmies	Central African Republic	M	wt	del
Biaka Pygmies	Central African Republic	M	wt	del
Biaka Pygmies	Central African Republic	M	wt
Biaka Pygmies	Central African Republic	M	wt
Biaka Pygmies	Central African Republic	M	wt
Biaka Pygmies	Central African Republic	M	wt	del
Biaka Pygmies	Central African Republic	M	wt
Biaka Pygmies	Central African Republic	M	wt
Biaka Pygmies	Central African Republic	M	wt
Biaka Pygmies	Central African Republic	M	wt
Biaka Pygmies	Central African Republic	M	wt
Biaka Pygmies	Central African Republic	M	wt	del
Biaka Pygmies	Central African Republic	F	wt
Biaka Pygmies	Central African Republic	F	wt
Biaka Pygmies	Central African Republic	M	wt
Biaka Pygmies	Central African Republic	M	wt
Biaka Pygmies	Central African Republic	M	wt	del
Biaka Pygmies	Central African Republic	M	wt
Mbuti Pygmies	Democratic Republic of Congo	M	wt	del
Mbuti Pygmies	Democratic Republic of Congo	M	wt
Mbuti Pygmies	Democratic Republic of Congo	M	wt
Mbuti Pygmies	Democratic Republic of Congo	M	wt
Mbuti Pygmies	Democratic Republic of Congo	M	wt	del
Mbuti Pygmies	Democratic Republic of Congo	M	wt
Mandenka	Senegal	M	wt
Mandenka	Senegal	M	wt
Mandenka	Senegal	M	wt
Mandenka	Senegal	M	wt
Mandenka	Senegal	F	wt
Mandenka	Senegal	F	wt
Mandenka	Senegal	F	wt
Mandenka	Senegal	F	wt
Mandenka	Senegal	M	wt
Mandenka	Senegal	M	wt
Mandenka	Senegal	M	wt
Mandenka	Senegal	M	wt
Yoruba	Nigeria	F	wt
Yoruba	Nigeria	F	wt
Yoruba	Nigeria	M	wt
Yoruba	Nigeria	F	wt	del
Yoruba	Nigeria	F	wt
Yoruba	Nigeria	F	wt
Yoruba	Nigeria	M	wt	del
Yoruba	Nigeria	M	wt
Yoruba	Nigeria	F	wt	del
Yoruba	Nigeria	F	wt	del
Yoruba	Nigeria	M	wt	del
Yoruba	Nigeria	M	wt
Yoruba	Nigeria	M	wt	del
Yoruba	Nigeria	M	wt
Yoruba	Nigeria	M	wt
Bantu N.E.	Kenya	M	wt	del
Bantu N.E.	Kenya	M	wt
Bantu N.E.	Kenya	M	wt
Bantu N.E.	Kenya	M	wt
Bantu N.E.	Kenya	M	wt
Bantu N.E.	Kenya	M	wt
Bantu N.E.	Kenya	F	wt
Bantu N.E.	Kenya	M	wt	del
Bantu N.E.	Kenya	M	wt
Bantu N.E.	Kenya	M	wt
Bantu N.E.	Kenya	M	wt
Bantu N.E.	Kenya	M	wt
San	Namidia	M	wt
San	Namidia	M	wt
San	Namidia	M	wt	del
San	Namidia	M	wt
San	Namidia	M	wt	del
San	Namidia	M	wt	del
San	Namidia	M	wt	del
Bantu S.E. Pedi	South Africa	M	wt	del
Bantu S.E. S.Sotho	South Africa	M	wt	del
Bantu S.E. Tswana	South Africa	M	wt	del
Bantu S.E. Tswana	South Africa	M	wt
Bantu S.E. Zulu	South Africa	M	wt
Bantu S.W. Herero	South Africa	M	wt	del
Mozabite	Algeria (Mzab)	M	wt
Mozabite	Algeria (Mzab)	F	wt
Mozabite	Algeria (Mzab)	M	wt
Mozabite	Algeria (Mzab)	M	wt
Mozabite	Algeria (Mzab)	M	wt	del
Mozabite	Algeria (Mzab)	M	wt
Mozabite	Algeria (Mzab)	M	wt
Mozabite	Algeria (Mzab)	M	wt	del
Mozabite	Algeria (Mzab)	M		del
Mozabite	Algeria (Mzab)	M	wt	del
Mozabite	Algeria (Mzab)	M	wt
Mozabite	Algeria (Mzab)	M	wt	del
Mozabite	Algeria (Mzab)	M	wt	del
Mozabite	Algeria (Mzab)	M	wt
Mozabite	Algeria (Mzab)	F	wt
Mozabite	Algeria (Mzab)	M	wt
Mozabite	Algeria (Mzab)	M	wt
Mozabite	Algeria (Mzab)	F	wt
Mozabite	Algeria (Mzab)	M	wt	del
Mozabite	Algeria (Mzab)	M	wt
Mozabite	Algeria (Mzab)	F	wt	del
Mozabite	Algeria (Mzab)	F	wt	del
Mozabite	Algeria (Mzab)	F	wt
Mozabite	Algeria (Mzab)	F	wt
Mozabite	Algeria (Mzab)	F	wt
Mozabite	Algeria (Mzab)	M	wt	del
Mozabite	Algeria (Mzab)	F		del
Mozabite	Algeria (Mzab)	F	wt
Mozabite	Algeria (Mzab)	M	wt
Bedouin	Israel (Negev)	F	wt
Bedouin	Israel (Negev)	M	wt	del
Bedouin	Israel (Negev)	M	wt
Bedouin	Israel (Negev)	M	wt	del
Bedouin	Israel (Negev)	M	wt
Bedouin	Israel (Negev)	F	wt
Bedouin	Israel (Negev)	F	wt	del
Bedouin	Israel (Negev)	F	wt
Bedouin	Israel (Negev)	F	wt	del
Bedouin	Israel (Negev)	M	wt
Bedouin	Israel (Negev)	M	wt
Bedouin	Israel (Negev)	M	wt
Bedouin	Israel (Negev)	M	wt
Bedouin	Israel (Negev)	M	wt
Bedouin	Israel (Negev)	M	wt
Bedouin	Israel (Negev)	M	wt	del
Bedouin	Israel (Negev)	M	wt
Bedouin	Israel (Negev)	M	wt
Bedouin	Israel (Negev)	M	wt
Bedouin	Israel (Negev)	M	wt	del
Bedouin	Israel (Negev)	M	wt
Bedouin	Israel (Negev)	M	wt	del
Bedouin	Israel (Negev)	M	wt	del
Bedouin	Israel (Negev)	M	wt	del
Bedouin	Israel (Negev)	M	wt
Bedouin	Israel (Negev)	F	wt	del
Bedouin	Israel (Negev)	F	wt
Bedouin	Israel (Negev)	F	wt
Bedouin	Israel (Negev)	F	wt
Bedouin	Israel (Negev)	F	wt
Bedouin	Israel (Negev)	F	wt
Bedouin	Israel (Negev)	F	wt
Bedouin	Israel (Negev)	M	wt
Bedouin	Israel (Negev)	M	wt
Bedouin	Israel (Negev)	M	wt
Bedouin	Israel (Negev)	M	wt
Bedouin	Israel (Negev)	F	wt	del
Bedouin	Israel (Negev)	M	wt	del
Bedouin	Israel (Negev)	M	wt
Bedouin	Israel (Negev)	F	wt	del
Bedouin	Israel (Negev)	F	wt	del
Bedouin	Israel (Negev)	M	wt
Bedouin	Israel (Negev)	F	wt
Bedouin	Israel (Negev)	F	wt
Bedouin	Israel (Negev)	F	wt
Bedouin	Israel (Negev)	F		del
Bedouin	Israel (Negev)	M	wt
Bedouin	Israel (Negev)	F	wt
Druze	Israel (Carmel)	F	wt	del
Druze	Israel (Carmel)	F	wt
Druze	Israel (Carmel)	F	wt	del
Druze	Israel (Carmel)	F	wt
Druze	Israel (Carmel)	F	wt
Druze	Israel (Carmel)	M	wt
Druze	Israel (Carmel)	F	wt
Druze	Israel (Carmel)	F	wt	del
Druze	Israel (Carmel)	F	wt
Druze	Israel (Carmel)	F	wt
Druze	Israel (Carmel)	F	wt	del
Druze	Israel (Carmel)	F	wt	del
Druze	Israel (Carmel)	F	wt	del
Druze	Israel (Carmel)	F	wt	del
Druze	Israel (Carmel)	F	wt
Druze	Israel (Carmel)	F	wt
Druze	Israel (Carmel)	F	wt	del
Druze	Israel (Carmel)	M	wt
Druze	Israel (Carmel)	F	wt
Druze	Israel (Carmel)	F	wt
Druze	Israel (Carmel)	F	wt
Druze	Israel (Carmel)	M	wt
Druze	Israel (Carmel)	F	wt
Druze	Israel (Carmel)	F	wt
Druze	Israel (Carmel)	F	wt
Druze	Israel (Carmel)	F	wt	del
Druze	Israel (Carmel)	F	wt	del
Druze	Israel (Carmel)	F	wt
Druze	Israel (Carmel)	M	wt	del
Druze	Israel (Carmel)	F	wt	del
Druze	Israel (Carmel)	F	wt	del
Druze	Israel (Carmel)	F	wt	del
Druze	Israel (Carmel)	M	wt	del
Druze	Israel (Carmel)	M	wt
Druze	Israel (Carmel)	M	wt
Druze	Israel (Carmel)	M	wt	del
Druze	Israel (Carmel)	M		del
Druze	Israel (Carmel)	M	wt
Druze	Israel (Carmel)	F	wt
Druze	Israel (Carmel)	M	wt
Druze	Israel (Carmel)	M	wt
Druze	Israel (Carmel)	M	wt
Druze	Israel (Carmel)	M	wt	del
Druze	Israel (Carmel)	F		del
Palestinian	Israel (Central)	M		del
Palestinian	Israel (Central)	M	wt	del
Palestinian	Israel (Central)	M	wt	del
Palestinian	Israel (Central)	F	wt	del
Palestinian	Israel (Central)	F	wt	del
Palestinian	Israel (Central)	F	wt
Palestinian	Israel (Central)	F	wt	del
Palestinian	Israel (Central)	F		del
Palestinian	Israel (Central)	F	wt	del
Palestinian	Israel (Central)	F	wt
Palestinian	Israel (Central)	F	wt	del
Palestinian	Israel (Central)	F	wt	del
Palestinian	Israel (Central)	F	wt
Palestinian	Israel (Central)	F	wt	del
Palestinian	Israel (Central)	F	wt
Palestinian	Israel (Central)	F	wt
Palestinian	Israel (Central)	F	wt	del
Palestinian	Israel (Central)	F	wt
Palestinian	Israel (Central)	F	wt
Palestinian	Israel (Central)	F	wt
Palestinian	Israel (Central)	F	wt
Palestinian	Israel (Central)	F	wt
Palestinian	Israel (Central)	F	wt
Palestinian	Israel (Central)	F	wt	del
Palestinian	Israel (Central)	M	wt	del
Palestinian	Israel (Central)	M	wt
Palestinian	Israel (Central)	M	wt	del
Palestinian	Israel (Central)	M	wt
Palestinian	Israel (Central)	M	wt	del
Palestinian	Israel (Central)	M	wt	del
Palestinian	Israel (Central)	M	wt	del
Palestinian	Israel (Central)	M	wt
Palestinian	Israel (Central)	M	wt
Palestinian	Israel (Central)	M	wt
Palestinian	Israel (Central)	M		del
Palestinian	Israel (Central)	M	wt	del
Palestinian	Israel (Central)	M	wt
Palestinian	Israel (Central)	F	wt
Palestinian	Israel (Central)	F	wt
Palestinian	Israel (Central)	F	wt
Palestinian	Israel (Central)	F		del
Palestinian	Israel (Central)	F	wt
Palestinian	Israel (Central)	F	wt	del
Palestinian	Israel (Central)	F	wt	del
Palestinian	Israel (Central)	F	wt	del
Palestinian	Israel (Central)	F	wt
Palestinian	Israel (Central)	F	wt
Palestinian	Israel (Central)	F	wt
Palestinian	Israel (Central)	F	wt
Brahui	Pakistan	M	wt
Brahui	Pakistan	M	wt
Brahui	Pakistan	M	wt
Brahui	Pakistan	M	wt
Brahui	Pakistan	M	wt
Brahui	Pakistan	M	wt
Brahui	Pakistan	M	wt
Brahui	Pakistan	M	wt
Brahui	Pakistan	M	wt
Brahui	Pakistan	M	wt
Brahui	Pakistan	M	wt
Brahui	Pakistan	M	wt	del
Brahui	Pakistan	M	wt	del
Brahui	Pakistan	M	wt
Brahui	Pakistan	M	wt
Brahui	Pakistan	M	wt
Brahui	Pakistan	M	wt
Brahui	Pakistan	M	wt
Brahui	Pakistan	M	wt
Brahui	Pakistan	M	wt	del
Brahui	Pakistan	M	wt
Brahui	Pakistan	M	wt
Brahui	Pakistan	M	wt
Brahui	Pakistan	M	wt	del
Brahui	Pakistan	M	wt
Balochi	Pakistan	M	wt
Balochi	Pakistan	M	wt
Balochi	Pakistan	M	wt
Balochi	Pakistan	M	wt
Balochi	Pakistan	M	wt
Balochi	Pakistan	M	wt	del
Balochi	Pakistan	M	wt
Balochi	Pakistan	M	wt
Balochi	Pakistan	M	wt
Balochi	Pakistan	M	wt
Balochi	Pakistan	M	wt	del
Balochi	Pakistan	M	wt
Balochi	Pakistan	M	wt
Balochi	Pakistan	M	wt	del
Balochi	Pakistan	M	wt
Balochi	Pakistan	M	wt
Balochi	Pakistan	M	wt
Balochi	Pakistan	M	wt
Balochi	Pakistan	M	wt
Balochi	Pakistan	M	wt
Balochi	Pakistan	M	wt
Balochi	Pakistan	M	wt
Balochi	Pakistan	M	wt
Balochi	Pakistan	M	wt
Balochi	Pakistan	M	wt
Hazara	Pakistan	M	wt
Hazara	Pakistan	M	wt
Hazara	Pakistan	M	wt
Hazara	Pakistan	M	wt
Hazara	Pakistan	M	wt	del
Hazara	Pakistan	M	wt	del
Hazara	Pakistan	M	wt
Hazara	Pakistan	M	wt
Hazara	Pakistan	M	wt	del
Hazara	Pakistan	M	wt	del
Hazara	Pakistan	M	wt	del
Hazara	Pakistan	M	wt
Hazara	Pakistan	M	wt
Hazara	Pakistan	M	wt
Hazara	Pakistan	M	wt
Hazara	Pakistan	M	wt	del
Hazara	Pakistan	M	wt
Hazara	Pakistan	M	wt
Hazara	Pakistan	M	wt
Hazara	Pakistan	M	wt	del
Hazara	Pakistan	M	wt
Hazara	Pakistan	M	wt
Hazara	Pakistan	M	wt	del
Makrani	Pakistan	M	wt
Makrani	Pakistan	M	wt
Makrani	Pakistan	M	wt
Makrani	Pakistan	M	wt
Makrani	Pakistan	M	wt	del
Makrani	Pakistan	M	wt
Makrani	Pakistan	M	wt	del
Makrani	Pakistan	M	wt	del
Makrani	Pakistan	M	wt
Makrani	Pakistan	M	wt
Makrani	Pakistan	M	wt	del
Makrani	Pakistan	M	wt
Makrani	Pakistan	M	wt	del
Makrani	Pakistan	M	wt	del
Makrani	Pakistan	M	wt
Makrani	Pakistan	M	wt	del
Makrani	Pakistan	M	wt	del
Makrani	Pakistan	F	wt
Makrani	Pakistan	F	wt
Makrani	Pakistan	F	wt
Makrani	Pakistan	F	wt
Makrani	Pakistan	F	wt
Makrani	Pakistan	M	wt
Makrani	Pakistan	M	wt
Makrani	Pakistan	M	wt
Sindhi	Pakistan	M	wt
Sindhi	Pakistan	M	wt
Sindhi	Pakistan	M	wt
Sindhi	Pakistan	M	wt
Sindhi	Pakistan	M	wt
Sindhi	Pakistan	M	wt
Sindhi	Pakistan	M	wt
Sindhi	Pakistan	M	wt
Sindhi	Pakistan	M	wt
Sindhi	Pakistan	M	wt
Sindhi	Pakistan	M	wt	del
Sindhi	Pakistan	M	wt
Sindhi	Pakistan	M	wt
Sindhi	Pakistan	M	wt
Sindhi	Pakistan	M	wt
Sindhi	Pakistan	F	wt
Sindhi	Pakistan	F	wt
Sindhi	Pakistan	M	wt	del
Sindhi	Pakistan	M	wt	del
Sindhi	Pakistan	M	wt
Sindhi	Pakistan	M	wt
Sindhi	Pakistan	M	wt
Sindhi	Pakistan	F	wt
Sindhi	Pakistan	M	wt	del
Sindhi	Pakistan	F	wt
Pathan	Pakistan	M	wt	del
Pathan	Pakistan	M	wt
Pathan	Pakistan	M	wt	del
Pathan	Pakistan	M	wt
Pathan	Pakistan	M	wt	del
Pathan	Pakistan	M	wt
Pathan	Pakistan	M	wt	del
Pathan	Pakistan	M	wt
Pathan	Pakistan	M	wt
Pathan	Pakistan	F	wt	del
Pathan	Pakistan	M	wt
Pathan	Pakistan	F	wt	del
Pathan	Pakistan	F	wt
Pathan	Pakistan	M	wt
Pathan	Pakistan	M	wt
Pathan	Pakistan	F	wt
Pathan	Pakistan	F	wt
Pathan	Pakistan	M	wt	del
Pathan	Pakistan	M	wt
Pathan	Pakistan	M	wt	del
Pathan	Pakistan	M	wt
Pathan	Pakistan	M	wt	del
Pathan	Pakistan	M	wt
Pathan	Pakistan	M	wt	del
Kalash	Pakistan	M	wt	del
Kalash	Pakistan	F	wt
Kalash	Pakistan	M	wt
Kalash	Pakistan	M	wt
Kalash	Pakistan	M	wt	del
Kalash	Pakistan	M	wt
Kalash	Pakistan	F		del
Kalash	Pakistan	M	wt
Kalash	Pakistan	M	wt
Kalash	Pakistan	M	wt
Kalash	Pakistan	F	wt
Kalash	Pakistan	M	wt
Kalash	Pakistan	F	wt
Kalash	Pakistan	M	wt
Kalash	Pakistan	M	wt
Kalash	Pakistan	M	wt
Kalash	Pakistan	M	wt
Kalash	Pakistan	M	wt	del
Kalash	Pakistan	M	wt
Kalash	Pakistan	M	wt
Kalash	Pakistan	F	wt
Kalash	Pakistan	M	wt	del
Kalash	Pakistan	M	wt
Kalash	Pakistan	M	wt
Kalash	Pakistan	M	wt	del
Burusho	Pakistan	F	wt
Burusho	Pakistan	F	wt
Burusho	Pakistan	M	wt
Burusho	Pakistan	M	wt
Burusho	Pakistan	M	wt
Burusho	Pakistan	F	wt
Burusho	Pakistan	M	wt
Burusho	Pakistan	M	wt
Burusho	Pakistan	F	wt
Burusho	Pakistan	M	wt
Burusho	Pakistan	M	wt
Burusho	Pakistan	M	wt
Burusho	Pakistan	M	wt
Burusho	Pakistan	M	wt
Burusho	Pakistan	M	wt
Burusho	Pakistan	M	wt	del
Burusho	Pakistan	M	wt
Burusho	Pakistan	M	wt
Burusho	Pakistan	M	wt
Burusho	Pakistan	M	wt
Burusho	Pakistan	M	wt
Burusho	Pakistan	M	wt
Han	China	M	wt	del
Han	China	F	wt
Han	China	M	wt
Han	China	F	wt	del
Han	China	M	wt
Han	China	M	wt
Han	China	F	wt	del
Han	China	M	wt
Han	China	F	wt
Han	China	F	wt
Han	China	F	wt	del
Han	China	F		del
Han	China	M	wt
Han	China	F	wt
Han	China	M	wt	del
Han	China	M	wt	del
Han	China	M	wt	del
Han	China	F	wt	del
Han	China	F	wt	del
Han	China	M	wt	del
Han	China	M	wt	del
Han	China	F	wt	del
Han	China	F	wt	del
Han	China	F	wt	del
Han	China	F	wt
Han	China	M	wt
Han	China	F	wt
Han	China	M	wt
Han	China	M	wt	del
Han	China	F	wt
Han	China	F	wt
Han	China	F	wt
Han	China	M	wt	del
Han	China	F	wt
Han	China	M	wt
Han	China	M	wt
Han	China	M	wt
Han	China	F	wt
Han	China	M	wt	del
Han	China	M	wt
Han	China	M	wt	del
Han	China	M	wt
Han	China	M	wt	del
Tujia	China	M	wt
Tujia	China	M	wt
Tujia	China	M	wt
Tujia	China	F	wt
Tujia	China	M	wt
Tujia	China	M	wt	del
Tujia	China	M	wt	del
Tujia	China	M	wt
Tujia	China	M	wt
Yizu	China	M	wt
Yizu	China	M	wt
Yizu	China	M	wt
Yizu	China	M	wt	del
Yizu	China	M	wt	del
Yizu	China	M		del
Yizu	China	M	wt	del
Yizu	China	M	wt
Yizu	China	M	wt
Yizu	China	F	wt
Miaozu	China	M	wt
Miaozu	China	M	wt
Miaozu	China	M	wt
Miaozu	China	M	wt	del
Miaozu	China	M	wt
Miaozu	China	M	wt
Miaozu	China	M	wt
Miaozu	China	F	wt
Miaozu	China	F	wt
Miaozu	China	F	wt	del
Oroqen	China	M	wt
Oroqen	China	M	wt
Oroqen	China	M	wt
Oroqen	China	M	wt	del
Oroqen	China	M	wt	del
Oroqen	China	F	wt
Oroqen	China	M	wt
Oroqen	China	F	wt
Oroqen	China	F	wt	del
Daur	China	M	wt
Daur	China	M	wt	del
Daur	China	F		del
Daur	China	M	wt
Daur	China	M	wt
Daur	China	M	wt	del
Daur	China	F	wt
Daur	China	M	wt
Daur	China	M	wt
Daur	China	F	wt
Mongola	China	F		del
Mongola	China	M	wt	del
Mongola	China	M	wt
Mongola	China	M		del
Mongola	China	M		del
Mongola	China	M	wt
Mongola	China	M	wt
Mongola	China	M	wt	del
Mongola	China	F	wt
Mongola	China	F	wt
Hezhen	China	M	wt	del
Hezhen	China	F	wt	del
Hezhen	China	M	wt	del
Hezhen	China	M	wt	del
Hezhen	China	F	wt	del
Hezhen	China	F	wt	del
Hezhen	China	M	wt	del
Hezhen	China	M	wt	del
Hezhen	China	F	wt	del
Xibo	China	M	wt
Xibo	China	M	wt
Xibo	China	M	wt
Xibo	China	M		del
Xibo	China	M	wt
Xibo	China	M	wt	del
Xibo	China	M	wt
Xibo	China	M	wt
Xibo	China	F	wt
Uygur	China	M	wt
Uygur	China	M	wt
Uygur	China	M	wt
Uygur	China	M	wt	del
Uygur	China	M	wt
Uygur	China	M	wt
Uygur	China	M	wt
Uygur	China	M	wt
Uygur	China	F	wt	del
Uygur	China	F	wt
Dai	China	M	wt
Dai	China	M	wt
Dai	China	M	wt	del
Dai	China	M	wt
Dai	China	M	wt
Dai	China	F	wt	del
Dai	China	F	wt	del
Dai	China	F	wt
Lahu	China	M	wt
Lahu	China	M	wt
Lahu	China	M	wt	del
Lahu	China	M	wt	del
Lahu	China	M	wt
Lahu	China	M	wt
Lahu	China	F	wt
Lahu	China	F	wt
Lahu	China	F	wt
Lahu	China	M	wt	del
She	China	M	wt
She	China	M	wt
She	China	M	wt
She	China	M	wt	del
She	China	F	wt
She	China	F	wt
She	China	F	wt
Naxi	China	M	wt
Naxi	China	M	wt	del
Naxi	China	M	wt
Naxi	China	M	wt
Naxi	China	M	wt
Naxi	China	M	wt
Naxi	China	M	wt
Naxi	China	F	wt
Tu	China	M	wt	del
Tu	China	M	wt
Tu	China	M	wt
Tu	China	M	wt	del
Tu	China	M	wt	del
Tu	China	M	wt
Tu	China	M	wt
Tu	China	F	wt	del
Tu	China	F	wt
Tu	China	F	wt	del
Yakut	Siberia	M	wt
Yakut	Siberia	M	wt	del
Yakut	Siberia	M	wt	del
Yakut	Siberia	M		del
Yakut	Siberia	M	wt
Yakut	Siberia	M	wt
Yakut	Siberia	M	wt	del
Yakut	Siberia	M		del
Yakut	Siberia	M	wt	del
Yakut	Siberia	M		del
Yakut	Siberia	F	wt	del
Yakut	Siberia	F	wt
Yakut	Siberia	F		del
Yakut	Siberia	M	wt
Yakut	Siberia	F		del
Yakut	Siberia	M	wt
Yakut	Siberia	M	wt	del
Yakut	Siberia	M	wt	del
Yakut	Siberia	F	wt
Yakut	Siberia	M	wt	del
Yakut	Siberia	M	wt	del
Yakut	Siberia	F	wt
Yakut	Siberia	F	wt
Yakut	Siberia	M	wt	del
Yakut	Siberia	M	wt	del
Japanese	Japan	M	wt
Japanese	Japan	M	wt
Japanese	Japan	M	wt
Japanese	Japan	M	wt
Japanese	Japan	M		del
Japanese	Japan	M	wt	del
Japanese	Japan	M		del
Japanese	Japan	F	wt	del
Japanese	Japan	M	wt
Japanese	Japan	F	wt
Japanese	Japan	M		del
Japanese	Japan	M	wt	del
Japanese	Japan	M	wt
Japanese	Japan	F	wt	del
Japanese	Japan	F		del
Japanese	Japan	M	wt	del
Japanese	Japan	M	wt
Japanese	Japan	M	wt	del
Japanese	Japan	F	wt	del
Japanese	Japan	M	wt
Japanese	Japan	M		del
Japanese	Japan	M		del
Japanese	Japan	M	wt	del
Japanese	Japan	F	wt
Japanese	Japan	F	wt
Japanese	Japan	F		del
Japanese	Japan	M	wt	del
Japanese	Japan	M	wt
Japanese	Japan	M	wt	del
Cambodian	Cambodia	M	wt
Cambodian	Cambodia	F	wt
Cambodian	Cambodia	F	wt
Cambodian	Cambodia	M		del
Cambodian	Cambodia	M	wt
Cambodian	Cambodia	M	wt
Cambodian	Cambodia	M	wt
Cambodian	Cambodia	F	wt
Cambodian	Cambodia	F	wt
Cambodian	Cambodia	M	wt
Cambodian	Cambodia	F	wt
Papuan	New Guinea	M	wt
Papuan	New Guinea	M	wt
Papuan	New Guinea	M	wt
Papuan	New Guinea	M	wt
Papuan	New Guinea	F	wt
Papuan	New Guinea	M	wt
Papuan	New Guinea	M	wt
Papuan	New Guinea	M	wt
Papuan	New Guinea	M	wt
Papuan	New Guinea	M	wt
Papuan	New Guinea	F	wt
Papuan	New Guinea	M	wt
Papuan	New Guinea	F	wt
Papuan	New Guinea	M	wt
Papuan	New Guinea	F	wt
Papuan	New Guinea	M	wt
Papuan	New Guinea	M	wt
NAN Melanesian	Bougainville	M	wt
NAN Melanesian	Bougainville	M	wt
NAN Melanesian	Bougainville	M	wt
NAN Melanesian	Bougainville	F	wt
NAN Melanesian	Bougainville	F	wt
NAN Melanesian	Bougainville	F	wt
NAN Melanesian	Bougainville	F	wt
NAN Melanesian	Bougainville	F	wt
NAN Melanesian	Bougainville	M	wt
NAN Melanesian	Bougainville	F	wt
NAN Melanesian	Bougainville	F	wt	del
NAN Melanesian	Bougainville	F	wt
NAN Melanesian	Bougainville	M	wt
NAN Melanesian	Bougainville	M	wt
NAN Melanesian	Bougainville	M	wt	del
NAN Melanesian	Bougainville	M	wt
NAN Melanesian	Bougainville	F	wt
NAN Melanesian	Bougainville	F	wt
NAN Melanesian	Bougainville	F	wt
French	France	M	wt	del
French	France	M	wt
French	France	F	wt	del
French	France	F	wt	del
French	France	M		del
French	France	F	wt	del
French	France	F		del
French	France	M	wt
French	France	M	wt
French	France	F	wt	del
French	France	M	wt
French	France	M	wt	del
French	France	F	wt	del
French	France	F	wt	del
French	France	M	wt	del
French	France	F	wt
French	France	F	wt
French	France	M	wt
French	France	F	wt
French	France	M	wt	del
French	France	F	wt	del
French	France	F	wt
French	France	M	wt	del
French	France	F	wt
French	France	F	wt
French	France	F	wt	del
French	France	F	wt	del
French	France	M	wt	del
French	France	F		del
French Basque	France	M	wt
French Basque	France	M		del
French Basque	France	M	wt
French Basque	France	M	wt	del
French Basque	France	M	wt	del
French Basque	France	M		del
French Basque	France	F	wt	del
French Basque	France	M	wt
French Basque	France	F	wt
French Basque	France	F		del
French Basque	France	F	wt	del
French Basque	France	F	wt
French Basque	France	F	wt
French Basque	France	M	wt	del
French Basque	France	M		del
French Basque	France	F	wt	del
French Basque	France	M	wt	del
French Basque	France	M	wt	del
French Basque	France	M	wt	del
French Basque	France	M	wt	del
French Basque	France	M	wt	del
French Basque	France	M	wt	del
French Basque	France	F	wt	del
Sardinian	Italy	M	wt	del
Sardinian	Italy	M	wt	del
Sardinian	Italy	F	wt
Sardinian	Italy	M	wt	del
Sardinian	Italy	F	wt	del
Sardinian	Italy	M	wt
Sardinian	Italy	M	wt	del
Sardinian	Italy	F		del
Sardinian	Italy	F	wt
Sardinian	Italy	M		del
Sardinian	Italy	F	wt	del
Sardinian	Italy	M		del
Sardinian	Italy	F	wt	del
Sardinian	Italy	F	wt	del
Sardinian	Italy	M	wt	del
Sardinian	Italy	M		del
Sardinian	Italy	F	wt	del
Sardinian	Italy	M	wt
Sardinian	Italy	F	wt
Sardinian	Italy	M	wt
Sardinian	Italy	F	wt	del
Sardinian	Italy	M	wt	del
Sardinian	Italy	F	wt	del
Sardinian	Italy	M	wt
Sardinian	Italy	M	wt	del
Sardinian	Italy	M		del
Sardinian	Italy	F	wt
Sardinian	Italy	M	wt
North Italian	Italy (Bergamo)	M	wt
North Italian	Italy (Bergamo)	M	wt
North Italian	Italy (Bergamo)	M	wt	del
North Italian	Italy (Bergamo)	M	wt
North Italian	Italy (Bergamo)	M	wt	del
North Italian	Italy (Bergamo)	M	wt
North Italian	Italy (Bergamo)	M		del
North Italian	Italy (Bergamo)	F	wt
North Italian	Italy (Bergamo)	F	wt
North Italian	Italy (Bergamo)	F		del
North Italian	Italy (Bergamo)	F	wt
North Italian	Italy (Bergamo)	M		del
North Italian	Italy (Bergamo)	M	wt
North Italian	Italy (Bergamo)	F	wt
Tuscan	Italy	M	wt
Tuscan	Italy	M	wt	del
Tuscan	Italy	M	wt
Tuscan	Italy	M	wt
Tuscan	Italy	M	wt	del
Tuscan	Italy	M	wt	del
Tuscan	Italy	F	wt
Tuscan	Italy	F	wt	del
Orcadian	Orkney Islands	F	wt	del
Orcadian	Orkney Islands	M	wt	del
Orcadian	Orkney Islands	F	wt	del
Orcadian	Orkney Islands	F	wt	del
Orcadian	Orkney Islands	M	wt	del
Orcadian	Orkney Islands	F	wt	del
Orcadian	Orkney Islands	F	wt	del
Orcadian	Orkney Islands	F		del
Orcadian	Orkney Islands	F	wt	del
Orcadian	Orkney Islands	M	wt	del
Orcadian	Orkney Islands	M	wt
Orcadian	Orkney Islands	F	wt
Orcadian	Orkney Islands	M	wt
Orcadian	Orkney Islands	M	wt	del
Orcadian	Orkney Islands	M	wt	del
Adygei	Russia Caucasus	F	wt	del
Adygei	Russia Caucasus	F		del
Adygei	Russia Caucasus	M	wt
Adygei	Russia Caucasus	F	wt	del
Adygei	Russia Caucasus	M	wt
Adygei	Russia Caucasus	F	wt
Adygei	Russia Caucasus	F	wt
Adygei	Russia Caucasus	F	wt
Adygei	Russia Caucasus	M	wt
Adygei	Russia Caucasus	M	wt
Adygei	Russia Caucasus	F	wt
Adygei	Russia Caucasus	F	wt
Adygei	Russia Caucasus	F	wt	del
Adygei	Russia Caucasus	M	wt
Adygei	Russia Caucasus	M	wt
Adygei	Russia Caucasus	M	wt
Russian	Russia	M		del
Russian	Russia	M	wt
Russian	Russia	F	wt
Russian	Russia	M		del
Russian	Russia	M	wt	del
Russian	Russia	F	wt
Russian	Russia	M		del
Russian	Russia	M	wt	del
Russian	Russia	F	wt	del
Russian	Russia	M		del
Russian	Russia	M	wt
Russian	Russia	M	wt
Russian	Russia	M	wt
Russian	Russia	M	wt
Russian	Russia	M		del
Russian	Russia	M	wt
Russian	Russia	M		del
Russian	Russia	F	wt
Russian	Russia	F		del
Russian	Russia	M	wt	del
Russian	Russia	F	wt	del
Russian	Russia	F		del
Russian	Russia	F	wt
Pima	Mexico	M		del
Pima	Mexico	F	wt	del
Pima	Mexico	M	wt	del
Pima	Mexico	F	wt
Pima	Mexico	M	wt	del
Pima	Mexico	M		del
Pima	Mexico	F	wt	del
Pima	Mexico	F	wt
Pima	Mexico	M	wt	del
Pima	Mexico	F	wt	del
Pima	Mexico	M	wt	del
Pima	Mexico	F	wt	del
Pima	Mexico	F	wt
Pima	Mexico	F	wt	del
Pima	Mexico	M	wt	del
Pima	Mexico	M	wt	del
Pima	Mexico	M	wt
Maya	Mexico	F		del
Maya	Mexico	F	wt
Maya	Mexico	M	wt
Maya	Mexico	F	wt	del
Maya	Mexico	F	wt
Maya	Mexico	F	wt	del
Maya	Mexico	F	wt	del
Maya	Mexico	F	wt	del
Maya	Mexico	F	wt	del
Maya	Mexico	F	wt	del
Maya	Mexico	F	wt
Maya	Mexico	F	wt	del
Maya	Mexico	F	wt
Maya	Mexico	F	wt
Maya	Mexico	F	wt	del
Maya	Mexico	F	wt
Maya	Mexico	F	wt	del
Maya	Mexico	F	wt	del
Maya	Mexico	M	wt
Maya	Mexico	M	wt	del
Colombian	Colombia	F	wt
Colombian	Colombia	M	wt	del
Colombian	Colombia	F	wt
Colombian	Colombia	M		del
Colombian	Colombia	M	wt
Colombian	Colombia	M	wt	del
Colombian	Colombia	F	wt	del
Colombian	Colombia	F	wt	del
Colombian	Colombia	F		del
Karitiana	Brazil	F	wt	del
Karitiana	Brazil	F	wt	del
Karitiana	Brazil	M	wt
Karitiana	Brazil	M	wt	del
Karitiana	Brazil	F	wt
Karitiana	Brazil	M	wt	del
Karitiana	Brazil	F	wt
Karitiana	Brazil	F		del
Karitiana	Brazil	M	wt	del
Karitiana	Brazil	M		del
Karitiana	Brazil	F		del
Karitiana	Brazil	F	wt	del
Karitiana	Brazil	F	wt	del
Karitiana	Brazil	M	wt
Karitiana	Brazil	F		del
Surui	Brazil	F		del
Surui	Brazil	F	wt
Surui	Brazil	M	wt
Surui	Brazil	M	wt	del
Surui	Brazil	M	wt	del
Surui	Brazil	F	wt
Surui	Brazil	M	wt
Surui	Brazil	F	wt
Surui	Brazil	F	wt
Surui	Brazil	M	wt
Surui	Brazil	M	wt
Surui	Brazil	M	wt
Surui	Brazil	M	wt	del
Surui	Brazil	F		del
Surui	Brazil	M	wt
Surui	Brazil	F	wt	del
Surui	Brazil	M	wt	del
Surui	Brazil	F	wt	del
Surui	Brazil	M	wt
Surui	Brazil	F	wt	del
