# Supplementary material for: A common 56-kilobase deletion in a primate-specific segmental duplication creates a novel butyrophilin-like protein
Source: BMC Genet. 2013 Jul 6;14:61. doi: 10.1186/1471-2156-14-61 (PMC3729544; doi:10.1186/1471-2156-14-61)
Supplement: Additional file 1 Figure S1 — Protein alignment of BTNL8 and BTNL3. BTNL8 and BTNL3 share 68.5% similarity in their amino-acid sequences. Segmental duplication, where cross-over occurred, is highlighted in yellow. Table S1. Individual genotyping HapMap. Table S2. Individual genotyping CEPH-HGDP. Table S3. Frequency of deletion by continental groups. Table S4. CEPH-HGDP genotype frequencies by geographic location. Table S5. Sequences of MLPA probes. Table S6. Sequences of oligonucleotides. [file 1471-2156-14-61-S1.zip › Supplement/Aigner_TableS5.xls]

## Sheet: Hoja1
		Supplementary Table 5: Sequences MLPA probes
Name	Description	GEN	HSA	Start	End	Band	Hg	Universal Left	Stuffer Left	Seq Left	Length	Seq Right	Stuffer Right	Universal Right	Length
RNAseP_1	Control probe	RPP30	10	92621710	92621757	10q23,31	18	GGGAACCGTAGCACATGGA		CATGGGACTTCAGCATGGCGGTGT	24	TTGCAGATTTGGACCTGCGAGCGG		TCTAGATTGGATCTTGCTGGCAC	24
HIRA	Control Probe	HIRA	22	17698971	17699021	22q11,21	18	GGGAACCGTAGCACATGGA		CCCTCAGGATGTCGAGCTGTTCCTGAC	27	ACTCGGTGAAGAGGCGCTGGAATC		TCTAGATTGGATCTTGCTGGCAC	24
chr5_Mi_E1_B	Exon1	BTNL3	5	180348586	180348639	5q35.3	18	GGGAACCGTAGCACATGGA		CCTGCTGTCATCTGTTTTCATAGTGTGAG	29	ATCAACCCACAGGAATATCCATGGC		TCTAGATTGGATCTTGCTGGCAC	24
ENm014_1	Control probe	NO	7	126866339	126866393	7q31,33	18	GGGAACCGTAGCACATGGA	cc	GGCTTAGCCGCATAATTTGGGATAGGAG	28	TAAGATCAGTGTCTCCCACAAATGGCC		TCTAGATTGGATCTTGCTGGCAC	24
ENm013_1	Control probe	PFTK1	7	90250124	90250183	7q21,13	18	GGGAACCGTAGCACATGGA	cct	GTTTTAGGGACTACTTTGATCCAGGCAGT	29	GAGAGTACAAGGATAGACTATCAAGCCAGTG		TCTAGATTGGATCTTGCTGGCAC	24
chr5_180_NS_B	Exon2	BTNL3	5	180352693	180352747	5q35.3	18	GGGAACCGTAGCACATGGA	cctatagcgat	CATCGGCCTGTATGGGTGCTGGTTCAG	27	TTCCCAGATTTACGATGAGGAGGCCACC		TCTAGATTGGATCTTGCTGGCAC	24
ENm313_2	Control probe	NO	16	61141268	61141327	16q21	18	GGGAACCGTAGCACATGGA	cctatagcgact	CTGGTGTTCACCTTAAGTCCTACAAGGTAG	30	CATATGGAGCCTAACAGTTGCTTCTGGGGC		TCTAGATTGGATCTTGCTGGCAC	24
ZWINT_2	Control probe	ZWINT	10	57789521	57789580	10q21,1	18	GGGAACCGTAGCACATGGA	cctata	GAAGGCCACCTACAGGGAGCACGTAGAGGCCATCAA	36	AATTGGCCTCACCAAGGCCCTGAC	gggattatcccc	TCTAGATTGGATCTTGCTGGCAC	24
chr5_Mi_B_L	Exon3	BTNL3	5	180356843	180356902	5q35.3	18	GGGAACCGTAGCACATGGA	cctatagcgacttacggacgg	CCATCGTGGGATATGTTGACGGAGGTATC	29	CAGTTACTCTGCCTGTCCTCAGGCTGGTTCC		TCTAGATTGGATCTTGCTGGCAC	24
ENr323_1	Control probe	LACE1	6	108723531	108723590	6q21	18	GGGAACCGTAGCACATGGA	cctatagcgacttacggacggcgt	CTCTCGTGATTCTAGGAAGGAAGGTCCACA	30	CACATTCTCAGATTGAGGGATCGATTCTTG		TCTAGATTGGATCTTGCTGGCAC	24
chr5_Mi_E4_B	Exon4	BTNL3		180362281	180362343	5q35.3	18	GGGAACCGTAGCACATGGA	cctatagcgacttacggacggatt	CGTTTTTCCAGCCCTCACCTTGGCGCCTGGCTTCTATT	38	TTACTCGGGTTACTCTGTGGTGCCC		TCTAGATTGGATCTTGCTGGCAC	24
ENr213_1	Control probe	NO	18	24170726	24170785	18q12,1	18	GGGAACCGTAGCACATGGA	cctatagcgacttacggacggcgtattcgt	CCCACAAGGGGCATGGAAATAGCAAGGAGA	30	TTTTCAGCGCTGCCAGATGGACGGCCAAAG		TCTAGATTGGATCTTGCTGGCAC	24
chr5_Mi_E5_B	Exon5	BTNL3		180365103	180365160	5q35.3	18	GGGAACCGTAGCACATGGA	cctatagcgacttacggacggcgtattcgtactcc	CTGGGAGGTGGACGTGGGACAAAATGTAGGGTG	33	GTATGTGGGAGTGTGTCGGGATGAC		TCTAGATTGGATCTTGCTGGCAC	24
ENr233_1	Control probe	HISPPD2A	15	41662068	41662127	15q15,3	18	GGGAACCGTAGCACATGGA	cctatagcgacttacggacggcgtattcgtactgactga	CCGGATCCTGCAGGAAGAGGGTATTGAT	28	CTGCCTCGATATGCTGTGCTCAACCGTGATCC		TCTAGATTGGATCTTGCTGGCAC	24
ENr222	Control probe	NO	6	132495341	132495401	6q23,2	18	GGGAACCGTAGCACATGGA	cctatagcgacttacggacggcgtattcgtactgactgacgtta	CAGAGAGCCCTATGTCAAGAGCCGCTGT	28	ACACTAGGTTGCTAGGAGACTGGACAGCCAAAG		TCTAGATTGGATCTTGCTGGCAC	24
							Name	Left Probe to apply	Length	Right Probe to apply	Lenght	Total Lenght
							RNAseP_1	GGGAACCGTAGCACATGGACATGGGACTTCAGCATGGCGGTGT	43	TTGCAGATTTGGACCTGCGAGCGGTCTAGATTGGATCTTGCTGGCAC	47	90
							HIRA	GGGAACCGTAGCACATGGACCCTCAGGATGTCGAGCTGTTCCTGAC	46	ACTCGGTGAAGAGGCGCTGGAATCTCTAGATTGGATCTTGCTGGCAC	47	93
							chr5_Mi_E1_B	GGGAACCGTAGCACATGGACCTGCTGTCATCTGTTTTCATAGTGTGAG	48	ATCAACCCACAGGAATATCCATGGCTCTAGATTGGATCTTGCTGGCAC	48	96
							ENm014_1	GGGAACCGTAGCACATGGAccGGCTTAGCCGCATAATTTGGGATAGGAG	49	TAAGATCAGTGTCTCCCACAAATGGCCTCTAGATTGGATCTTGCTGGCAC	50	99
							0		0		0	0
							ENm013_1	GGGAACCGTAGCACATGGAcctGTTTTAGGGACTACTTTGATCCAGGCAGT	51	GAGAGTACAAGGATAGACTATCAAGCCAGTGTCTAGATTGGATCTTGCTGGCAC	54	105
							chr5_180_NS_B	GGGAACCGTAGCACATGGAcctatagcgatCATCGGCCTGTATGGGTGCTGGTTCAG	57	TTCCCAGATTTACGATGAGGAGGCCACCTCTAGATTGGATCTTGCTGGCAC	51	108
							0		0		0	0
							ENm313_2	GGGAACCGTAGCACATGGAcctatagcgactCTGGTGTTCACCTTAAGTCCTACAAGGTAG	61	CATATGGAGCCTAACAGTTGCTTCTGGGGCTCTAGATTGGATCTTGCTGGCAC	53	114
							0		0		0	0
							ZWINT_2	GGGAACCGTAGCACATGGAcctataGAAGGCCACCTACAGGGAGCACGTAGAGGCCATCAA	61	AATTGGCCTCACCAAGGCCCTGACgggattatccccTCTAGATTGGATCTTGCTGGCAC	59	120
							chr5_Mi_B_L	GGGAACCGTAGCACATGGAcctatagcgacttacggacggCCATCGTGGGATATGTTGACGGAGGTATC	69	CAGTTACTCTGCCTGTCCTCAGGCTGGTTCCTCTAGATTGGATCTTGCTGGCAC	54	123
							ENr323_1	GGGAACCGTAGCACATGGAcctatagcgacttacggacggcgtCTCTCGTGATTCTAGGAAGGAAGGTCCACA	73	CACATTCTCAGATTGAGGGATCGATTCTTGTCTAGATTGGATCTTGCTGGCAC	53	126
							chr5_Mi_E4_B	GGGAACCGTAGCACATGGAcctatagcgacttacggacggattCGTTTTTCCAGCCCTCACCTTGGCGCCTGGCTTCTATT	81	TTACTCGGGTTACTCTGTGGTGCCCTCTAGATTGGATCTTGCTGGCAC	48	129
							ENr213_1	GGGAACCGTAGCACATGGAcctatagcgacttacggacggcgtattcgtCCCACAAGGGGCATGGAAATAGCAAGGAGA	79	TTTTCAGCGCTGCCAGATGGACGGCCAAAGTCTAGATTGGATCTTGCTGGCAC	53	132
							chr5_Mi_E5_B	GGGAACCGTAGCACATGGAcctatagcgacttacggacggcgtattcgtactccCTGGGAGGTGGACGTGGGACAAAATGTAGGGTG	87	GTATGTGGGAGTGTGTCGGGATGACTCTAGATTGGATCTTGCTGGCAC	48	135
							ENr233_1	GGGAACCGTAGCACATGGAcctatagcgacttacggacggcgtattcgtactgactgaCCGGATCCTGCAGGAAGAGGGTATTGAT	86	CTGCCTCGATATGCTGTGCTCAACCGTGATCCTCTAGATTGGATCTTGCTGGCAC	55	141
							0		0		0	0
							ENr222	GGGAACCGTAGCACATGGAcctatagcgacttacggacggcgtattcgtactgactgacgttaCAGAGAGCCCTATGTCAAGAGCCGCTGT	91	ACACTAGGTTGCTAGGAGACTGGACAGCCAAAGTCTAGATTGGATCTTGCTGGCAC	56	147
