# Supplementary material for: A common 56-kilobase deletion in a primate-specific segmental duplication creates a novel butyrophilin-like protein
Source: BMC Genet. 2013 Jul 6;14:61. doi: 10.1186/1471-2156-14-61 (PMC3729544; doi:10.1186/1471-2156-14-61)
Supplement: Additional file 1 Figure S1 — Protein alignment of BTNL8 and BTNL3. BTNL8 and BTNL3 share 68.5% similarity in their amino-acid sequences. Segmental duplication, where cross-over occurred, is highlighted in yellow. Table S1. Individual genotyping HapMap. Table S2. Individual genotyping CEPH-HGDP. Table S3. Frequency of deletion by continental groups. Table S4. CEPH-HGDP genotype frequencies by geographic location. Table S5. Sequences of MLPA probes. Table S6. Sequences of oligonucleotides. [file 1471-2156-14-61-S1.zip › Supplement/Aigner_TableS6.xls]

## Sheet: Sheet1
Supplementary table 6: Oligonucleotide sequences used
Name	Sequence (5' - 3') forward	Sequence (5' - 3') reverse
ACTB	AGAGCTACGAGCCTGCCTGAC	AAAGCCATGCCAATCTCATC
BTNL3 E3 - E4	TGGGATATGTTGACGGAGGT	CACAGGGCACCACAGAGTAA
BTNL3 E4 - E8	TTACTCTGTGGTGCCCTGTG	ACACTCCCACATACCACCCT
BTNL8 E2 - E3	AGGACCAGCCATTTATGCAG	TGTACCCTGGATTCCACCTC
BTNL8 E4 - E8	TTTGGCATTGTTGGACTGAA	TCCTTCCTCCTGTCCACATC
BTNL9	AGCAGCCCAAAAATATGCAG	CACGTGCACCTCCCAGTAGT
C21orf91	TGGCCTCATAGTCACAACCA	TTCATTCCTGTTCGCCCTAC
CAV1	TCTCTACACCGTTCCCATCC	CAATCTTGACCACGTCATCG
CCL28	GCTGATGGGGATTGTGACTT	GCTGATGGGGATTGTGACTT
CRYL1	GCTCCCTGAGTGTGGAAGAG	ACCAAGCCAGCAAACAACTT
DOCK5	TGATTGCAGCAAAGGAAGTG	TGATTTCAGGAAAGCCCATC
FEZ1	TGAATGGCAACTGCTCTGAC	CTGGGGAGTTCTGCATCATT
FPR1	TTCCGGATGACACACACAGT	TCCGAACAAGTTGATGTCCA
GAPDH	CTGACTTCAACAGCGACACC	CCCTGTTGCTGTAGCCAAAT
GOSR2	TATTTCCCGGGAGTGTTCAG	AGGGAAGAGAAGGGAACCAA
HYOU1	CACTCCGAGACCTGGAGAAG	CAGCCAGCTTCTCCTTCAAC
IFNA6	CTGGACTGTGATCTGCCTCA	CTTCAGCCTTCTGGAACTGG
IL1R2	CTACGCACCACAGTCAAGGA	TGAGGCCATAGCACAGTCAG
IRX3	AAGAGGAGGACGAGGAGGAC	CCGAGTCGCTATTTTTGGAG
KRT23	CACACCTGCAGGAGCAGATA	CCCTCGACTTCAATTTCCAA
MMP9	TTGACAGCGACAAGAAGTGG	GCCATTCACGTCGTCCTTAT
PDGFRB	GTGAACGCAGTGCAGACTGT	AGGTGTAGGTCCCCGAGTCT
PML	GGAGCAGGATAGTGCCTTTG	CTGGCCATCTCCTCGTAGTC
PGLYRP1	TATGGAACCCCATGTCCATT	GTAGAGCTGGTTGCCTGGAG
POU6F2	GCTGGACATCACCCCTAAAA	CCCAGAAGGGTGTGTGTTCT
SFT2D2	ATGGACAGAAGCTGGTGGAC	GGGACAACATCCAGAGAGGA
SLC30A1	TGCTGGAAGCAGAATCATTG	TTCTGCAGGCAAGTTCACAC
TJP3	ATCATTCCCAACCAGAGCAG	AACACCACTCGTTCGTAGGG
